# Supplementary material for: Renoprotective effects of dexmedetomidine against ischemia-reperfusion injury in streptozotocin-induced diabetic rats
Source: PLoS One. 2018 Aug 16;13(8):e0198307. doi: 10.1371/journal.pone.0198307 (PMC6095484; doi:10.1371/journal.pone.0198307)
Supplement: S1 Table — This file contains the original data in the figures. (XLSX) [file pone.0198307.s001.xlsx]

## Sheet: BUN
	BUN
	N-Sham	D-Sham	D-IRC	D-DEXPRE	D-DEXPOST
1	15	17	223	151	42
2	16	21	125	130	60
3	12	22	164	203	131
4	16	27	202	181	115
5	16	20	180	161	58
6	14	21	194	172	84
7	11	19	210	148	79
																							ASC
																			D-IRC	D-DEXPRE	D-DEXPOST		D-Sham	D-IRC	D-DEXPRE	D-DEXPOST
																			2.53	3.16	0.9		1.16	0.68	0.82	0.98
																			4.93	2.83	0.48		0.92	1.26	1.01	0.84
																			2.99	1.16	0.55		1.13	1.04	0.64	1
																			2.86	2.39	0.48		1.17	0.75	0.87	0.88
																			4.83	2.97	0.52		0.79	1.28	1.08	0.8
																			3.27	2.32	0.66		0.84	1.02	0.7	1.18

## Sheet: Creatinine
	Creatinine
	N-Sham	D-Sham	D-IRC	D-DEXPRE	D-DEXPOST
1	0.41	0.55	3.99	3.23	0.91
2	0.35	0.56	2.74	2.51	1.14
3	0.4	0.59	3.89	2.53	2.57
4	0.38	0.6	3.61	2.81	2.1
5	0.26	0.62	4	2.6	1.2
6	0.3	0.58	3.2	2.7	1.4
7	0.21	0.65	3.4	2.9	1.6

## Sheet: IL-6
	IL-6
	D-Sham	D-IRC	D-DEXPRE	D-DEXPOST
1	12.3051	47.2325	39.2596	28.1704
2	22.6258	44.1631	28.6502	30.238
3	19.1403	44.6173	34.9504	31.1338
4	20.2739	47.5977	23.8825	30.5479
5	15.5529	40.8941	33.7065	31.3588
6	18.0917	35.8505	27.7289	24.1585

## Sheet: TNF-alpha
	TNF-α
	D-Sham	D-IRC	D-DEXPRE	D-DEXPOST
1	19.1457	34.5418	24.0654	23.4882
2	18.5762	28.7351	26.6667	24.3867
3	21.3198	35.4788	26.7745	22.8649
4	19.4535	33.3546	31.775	23.9808
5	13.3621	34.3378	26.8899	22.9976
6	21.3179	35.5153	30.7495	23.3479

## Sheet: C-PARP
	C-PARP/PARP
	D-Sham	D-IRC	D-DEXPRE	D-DEXPOST
1	0.57	2.97	4.14	0.51
2	0.87	4.09	2.12	0.3
3	1.6	4.61	1.48	1.08
4	0.75	2.98	3.52	0.46
5	0.88	4.8	2.69	0.32
6	1.34	3.24	1.33	1.13

## Sheet: Bcl-2
	Bcl-2
	D-Sham	D-IRC	D-DEXPRE	D-DEXPOST
1	0.95	0.58	0.73	0.79
2	0.96	0.1	0.5	0.74
3	1.16	0.31	0.4	0.36
4	0.88	0.59	0.64	0.78
5	0.9	0.09	0.46	0.42
6	1.15	0.28	0.32	0.61

## Sheet: Bax
	Bax
	D-Sham	D-IRC	D-DEXPRE	D-DEXPOST
1	1.34	5.81	5.51	2.54
2	0.54	8.17	5.76	3.45
3	1.19	6.5	2.36	3.26
4	1.23	6	5.67	2.1
5	0.54	7.61	5.69	3.84
6	1.17	6.27	3.51	3.46

## Sheet: P-AKT
	P-AKT / AKT
	D-Sham	D-IRC	D-DEXPRE	D-DEXPOST
1	0.78	2.81	1.08	0.33
2	1.35	3.96	0.64	0.6
3	0.97	2.88	1.07	0.25
4	0.78	2.33	1.15	0.3
5	1.29	3.87	0.94	0.38
6	0.83	2.68	1	0.12

## Sheet: P-ERK
	P-ERK / ERK
	D-Sham	D-IRC	D-DEXPRE	D-DEXPOST
1	1.07	1.7	0.53	0.29
2	0.87	2.08	0.66	0.36
3	0.95	1.71	0.49	0.3
4	1.08	1.8	0.52	0.32
5	0.98	1.96	0.64	0.38
6	1.06	1.62	0.53	0.34

## Sheet: NLRP3
	NLRP3
	D-Sham	D-IRC	D-DEXPRE	D-DEXPOST
1	1.07	1.7	1.33	0.34
2	0.87	2.08	1.39	0.24
3	0.95	1.71	0.7	0.63
4	1.08	1.8	1.3	0.31
5	0.98	1.96	1.45	0.22
6	1.06	1.62	0.73	0.74

[truncated: 4 more sheets: Caspase-1, cleaved caspase-1, IL-1beta, ASC]
